# Supplementary material for: PD-L1 (CD274) and PD-L2 (PDCD1LG2) promoter methylation is associated with HPV infection and transcriptional repression in head and neck squamous cell carcinomas
Source: Oncotarget. 2017 Dec 7;9(1):641–50. doi: 10.18632/oncotarget.23080 (PMC5787495; doi:10.18632/oncotarget.23080)
Supplement: Supplementary file 2 [file oncotarget-09-641-s002.xlsx]

## Sheet: TCGA Cohort
Variable		All Patients	[%]	Median PD-L1 methylation cg15837913 [%]	p-value	Median PD-L1 methylation cg02823866 [%]	p-value	Median PD-L1 methylation cg14305799 [%]	p-value	Median PD-L1 methylation cg13474877 [%]	p-value	Median PD-L1 methylation cg19724470 [%]	p-value	Median PD-L2 methylation cg14440664 [%]	p-value	Median PD-L2 methylation cg07211259 [%]	p-value	mRNA result available [n]	[%]	Median PD-L1 mRNA	p-value	Median PD-L2 mRNA	p-value
	Patient number	528	100	13.02		3.09		1.95		5.57		11.39		55.11		5.99		520	100	80.61		94.66
Sex	Female	142	26.9	13.16	0.20	3.14	0.25	1.96	0.55	5.66	0.027	12.02	0.042	56.32	0.005	6.37	0.018	136	26.2	108.26	0.001	86.12	0.004
	Male	386	73.1	12.36		2.98		1.94		5.46		10.35		51.41		5.27		383	73.7	74.77		134.17
Localization	Oral cavity	317	60	13.24	0.057	3.02	0.014	1.95	0.27	5.56	0.011	11.26	0.82	49.47	<0.001	5.88	0.31	312	60	89.27	0.028	116.19	<0.001
	Oropharynx	81	15.3	11.03		3.06		1.93		5.30		12.12		80.69		5.54		79	15.2	86.96		80.02
	Hypopharynx	10	1.9	12.97		3.40		2.06		6.12		9.50		45.39		7.78		10	1.9	62.89		66.24
	Larynx	117	22.2	13.82		3.26		1.93		5.82		11.94		60.19		6.25		116	22.3	56.55		66.47
	Lip	3	0.6	11.82		3.42		2.23		7.88		11.83		69.47		4.15		3	0.6	90.36		167.66
Age	Mean	60.9			Spearman’s ρ =-0.012, p = 0.79		Spearman’s ρ= 0.011, p = 0.80		Spearman’s ρ =-0.030, p = 0.50		Spearman’s ρ =-0.032, p = 0.46		Spearman’s ρ =-0.069, p = 0.11		Spearman’s ρ =-0.110, p = 0.81		Spearman’s ρ =-0.110, p = 0.012	60.9			Spearman’s ρ =0.110, p = 0.012		Spearman’s ρ =0.073, p = 0.098
	Median	61																61
pT category	pTis/1/2	190	36	13.26	0.42	2.90	0.001	1.92	0.16	5.45	0.019	11.80	0.87	57.90	0.002	6.44	0.32	186	35.8	87.04	0.13	113.90	0.040
	pT3/4	276	52.3	13.11		3.15		1.97		5.65		11.34		51.24		5.73		272	52.3	77.53		87.41
	Unknown	62	11.7															62	11.9
pN category	pN0	180	34.1	13.15	0.085	3.0	0.24	1.96	0.54	5.55	0.073	11.79	0.87	51.35	0.064	5.75	0.19	176	33.8	75.46	0.40	95.95	0.38
	pN1	68	12.9	12.14		2.97		2.0		5.39		11.01		55.14		6.44		67	12.9	88.39		103.29
	≥pN2	172	32.6	13.83		3.15		1.97		5.65		11.71		56.76		6.07		169	32.5	76.58		87.91
	Unknown	108	20.5															108	20.8
Grade	G1	63	11.9	11.26	0.20	2.82	0.005	1.97	0.76	5.51	0.34	11.16	0.69	46.64	<0.001	5.0	0.045	62	11.9	97.08	0.75	101.66	0.63
	G2	311	58.9	13.52		3.12		1.96		5.67		11.34		54.03		5.89		304	58.5	76.90		99.66
	G3	125	23.7	12.90		3.24		1.94		5.45		10.77		58.16		6.61		125	24.0	80.87		87.91
	G4	7	1.3	11.33		2.58		2.07		5.20		13.34		85.33		8.27		7	1.3	70.06		50.31
	Unknown	22	4.2															22	4.2
Surgical margin	R0	407	77.1	13.14	0.70	3.08	0.97	1.98	0.23	5.57	0.59	11.78	0.66	53.70	0.52	6.09	0.72	400	76.9	83.38	0.046	97.94	0.27
	R1	60	11.4	13.99		3.14		1.92		5.64		11.71		53.83		5.36		59	11.3	64.44		80.02
	Unknown	61	11.6															61	11.7
HPV-status	HPV -	243	46	13.9	0.051	3.20	0.23	2.0	0.28	5.84	0.82	12.6	0.011	53.8	<0.001	6.42	0.61	243	46.7	82.3	0.42	115.6	0.023
	HPV +	36	6.8	11.1		3.35		2.0		5.70		18.0		82.1		6.46		36	6.9	88.0		67.1
	Unknown	249	47.2															241	46.4
Smoking history	Non-smoker	122	23.1	13.11	0.076	3.14	0.055	1.96	0.77	5.66	0.004	11.22	0.67	56.98	0.20	6.03	0.12	117	22.5	72.53	0.23	88.55	0.18
	Smoker	393	74.4	11.90		2.87		1.96		5.24		11.34		52.0		5.57		391	75.2	89.08		113.78
	Unknown	13	2.5															12	2.3
	Mann-Whitney U test: sex, pT category, surgical margin, HPV-status, smoking history; Kruskal Wallis test: localization, pN category, grade; Spearman's rank correlation (Spearman's ρ): age
