# Supplementary material for: PD-L1 (CD274) and PD-L2 (PDCD1LG2) promoter methylation is associated with HPV infection and transcriptional repression in head and neck squamous cell carcinomas
Source: Oncotarget. 2017 Dec 7;9(1):641–50. doi: 10.18632/oncotarget.23080 (PMC5787495; doi:10.18632/oncotarget.23080)
Supplement: Supplementary file 3 [file oncotarget-09-641-s003.xlsx]

## Sheet: UKB Cohort
Variable		All Patients	[%]	Median PD-L1 methylation [%]	p-value	Median PD-L2 methylation [%]	p-value	Protein expression result available	[%]	Median PD-L1 protein expression [negative (0), weak (1), moderate (2), or strong (3)]	p-value
	Patient number	160	100	2.32		4.43		146	100	0.50
Sex	Female	24	15.0	2.60	0.67	5.39	0.025	23	15.7	0.50	0.52
	Male	124	77.5	2.58		4.04		113	77.3	0.50
Localization	Oral cavity	13	8.1	2.71	0.85	7.92	0.32	10	6.8	0.17	0.13
	Oropharynx	79	49.4	1.99		4.89		76	52.1	1.00
	Hypopharynx	9	5.6	2.71		4.09		8	5.4	0.25
	Larynx	37	23.1	3.04		3.71		34	23.3	0.10
	CUP	3	1.9	1.72		5.82		3	2.1	0.125
	Unknown	19	11.9					15	10.3
Age	Mean	64.6			Spearman’s		Spearman’s	64.7			Spearman’s
	Median	64			ρ = 0.024, p = 0.85		ρ = -0.16, p = 0.20	64			ρ = -0.079, p = 0.22
pT category	pTis/1/2	77	48.1	2.71	0.34	4.48	0.69	68	46.6	0.67	0.87
	pT3/4	58	36.3	2.27		4.40		56	38.4	0.37
	Unknown	25	15.6					22	15.0
pN category	pN0	51	31.9	2.36	1.0	5.09	0.78	45	30.8	0.50	0.66
	pN1	19	11.9	2.01		4.48		19	13.0	0.50
	≥pN2	56	35	2.68		4.13		52	35.6	0.74
	Unknown	34	21.2					30	20.6
Grade	G1	3	1.9	1.9	0.31	3.53	0.13	3	2.1	0.00	0.61
	G2	77	48.1	47.8		4.48		72	49.3	0.50
	G3	51	31.9	31.7		4.42		49	33.6	0.50
	Unknown	29	18.1	18.6				22	15.0
Surgical margin	R0	99	61.9	2.25	0.052	4.71	0.54	91	62.3	0.50	0.42
	R1/2	27	16.9	3.63		4.00		25	17.1	0.50
	Unknown	34	21.2					30	20.6
p16 (HPV surrogate)	p16-	100	62.5	3.00	1.0	4.42	0.21	91	62.3	0.50	0.11
	p16+	33	20.6	2.27		4.67		31	21.2	1.0
	Unknown	27	16.9					24	16.5
Smoking history	Non-smoker	7	4.4	3.51	0.60	4.41	0.43	6	4.1	2.25	0.11
	Smoker	57	35.6	2.71		4.89		51	34.9	0.67
	Unknown	96	60.0					89	61
	Mann-Whitney U test: sex, pT category, surgical margin, p16 (HPV surrogate), smoking history; Kruskal Wallis test: localization, pN category, grade; Spearman's rank correlation (Spearman's ρ): age
